# Supplementary material for: Integrated single-cell and bulk transcriptome analysis of R-loop score-based signature with regard to immune microenvironment, lipid metabolism and prognosis in HCC
Source: Front Immunol. 2025 Jan 9;15:1487372. doi: 10.3389/fimmu.2024.1487372 (PMC11754264; doi:10.3389/fimmu.2024.1487372)
Supplement: Supplementary file 1 [file Table1.xlsx]

## Sheet: Sheet1
Gene name	For/Rer	Sequence
For RT-qPCR
CLTC	Forward	ACGGTTGCTCTTGTTACGGA
	Reverse	TGCATAGCTCCCACCACACG
APOE	Forward	GGTCGCTTTTGGGATTACCT
	Reverse	TTCCTCCAGTTCCGATTTGT
RPL13A	Forward	CTGGACCGTCTCAAGGTGTT
	Reverse	TGGTACTTCCAGCCAACCTC
EGR1	Forward	TGACCGCAGAGTCTTTTCCT
	Reverse	TGGGTTGGTCATGCTACATA
FASN	Forward	AAGGACCTGTCTAGGTTTGATGC
	Reverse	TGGCTTCATAGGTGACTTCCA
ACLY	Forward	TCGGCCAAGGCAATTTCAGAG
	Reverse	CGAGCATACTTGAACCGATTCT
ACC	Forward	ATGTCTGGCTTGCACCTAGTA
	Reverse	CCCCAAAGCGAGTAACAAATTCT
SCD	Forward	AAACCTGGCTTGCTGATG
	Reverse	GGGGGCTAATGTTCTTGTCA
ACSL1	Forward	CTTCTGGTACGCCACGAGAC
	Reverse	GTCGCTGTCAAGTAGTGCG
